# Supplementary material for: Dual titration of minute ventilation and sweep gas flow to control carbon dioxide variations in patients on venovenous extracorporeal membrane oxygenation
Source: Ann Intensive Care. 2023 May 25;13:45. doi: 10.1186/s13613-023-01138-5 (PMC10208916; doi:10.1186/s13613-023-01138-5)
Supplement: Supplementary file 1 — Additional file 1: Table S1. Mondor dual protocol for adaptation of oxygenator sweep gas flow on the ECMO machine and minute ventilation on the mechanical ventilator after ECMO implantation. Table S2. Example of dual titration of mechanical ventilator minute ventilation and oxygenator sweep gas flow in a patient supported by venovenous extracorporeal membrane oxygenation. Table S3. Description of patients with cerebral bleeding. [file 13613_2023_1138_MOESM1_ESM.zip › Table S1 Mondor protocol calculator.xlsx]

## Sheet: Feuil1
Henri-Mondor Protocol calculator
		Pre	Post
		ECMOα	ECMO$
	Step		H0	H1	H2	H4	H6	H8	H10	H12
	PCO2, mmHg£
	ABG are sampled at least 15 min after any change in minute ventilation or sweep gas flow PaCO2 from ABG at H0 is used to adjust SGF at H1; PaCO2 from ABG at H1 is used to adjust SGF at H2 ,etc…
	SGF, L/min		1
				↑ SGF(L/min) according to PaCO2 (mmHg) : +2 if PaCO2 > 60 mmHg; +1 L/min if PaCO2 35-60 mmHg; no change if PaCO2 < 35 mmHg
	PEEP, cmH2O		PEEP lowered to 12 cmH2O at H0 if PEEP was > 12 cmH2O pre ECMO
	Plateau pressure (Pplat), cmH2O
	Tidal volume (VT), mL
				If Pplat >24 cmH2O with PEEP≤ 12 cmH2O: ↓ VT -(1500/RR) mL until Pplat ≤ 24 cmH2O
	Respiratory rate (RR), bpm
				If Pplat ≤ 24 cmH2O : ↓ RR: -(1500/VT) bpm
	Mode		VAC	Switch to BIPAP/APRV as soon as Pplat ≤ 24 cmH2O, driving pressure ≤ 12 cmH2O, PEEP = 12 cmH2O and respiratory rate ≤ 20/min
	α Fill in the pre ECMO column with the last arterial blood gases before VV-ECMO and the clinical parameters at time of sampling.
	$ Prerequisites for sampling post ECMO blood gas (H0): i) Connect ECMO to wall medical gas; ii) If patient brought in by the mobile unit, switch ECMO machine from transport console to regular console and switch the ventilator from transport ventilator to ICU ventilator.
	£ ABG are sampled at least 15 min after any change in minute ventilation or sweep gas flow
		The green boxes are to be filled in to calculate the changes to be made for: sweep gas flow, tidal volume and respiratory rate
		The yellow boxes give the automatically calculated values for: sweep gas flow, tidal volume and respiratory rate.
